# Supplementary material for: Physical Exercise Affects Adipose Tissue Profile and Prevents Arterial Thrombosis in BDNF Val66Met Mice
Source: Cells. 2019 Aug 11;8(8):875. doi: 10.3390/cells8080875 (PMC6721716; doi:10.3390/cells8080875)
Supplement: Supplementary file 1 [file cells-08-00875-s001.zip]

Archive with 7 entries (6 files):
- Supplementary/
- Supplementary/Figure S1.pdf
- Supplementary/Figure S2.pdf
- Supplementary/Figure S3.pdf
- Supplementary/Figure S4.pdf
- Supplementary/Table S1.pdf
- Supplementary/Table S2.pdf
